# Supplementary material for: The Relationship Between Bioelectrical Impedance Analysis Parameters and Laboratory Biomarkers in an Elderly Polish Cohort: A Cross-Sectional Study
Source: Nutrients. 2025 Dec 9;17(24):3843. doi: 10.3390/nu17243843 (PMC12736160; doi:10.3390/nu17243843)
Supplement: Supplementary file 1 [file nutrients-17-03843-s001.zip]

Archive with 1 entries (1 files):
- nutrients-3983048-supplementary.pdf
